# Supplementary material for: Single-cell mass cytometric analysis of peripheral immunity and multiplex plasma marker profiling of non-small cell lung cancer patients receiving PD-1 targeting immune checkpoint inhibitors in comparison with platinum-based chemotherapy
Source: Front Immunol. 2023 Oct 13;14:1243233. doi: 10.3389/fimmu.2023.1243233 (PMC10611454; doi:10.3389/fimmu.2023.1243233)
Supplement: Supplementary file 2 [file DataSheet_2.xlsx]

## Sheet: Patients
	Patients	Age at sampling (years)	Gender	Diagnosis	Date of diagnosis	Date of sampling	PFS (months)	Date of death	OS (months)	Irradiation	First-line Chemotherapy	Maintenance Therapy Drugs	Number of cycles	Smoking	ECOG	KRAS	ALK	PDL-1	EGFR	T s	N s	M s	Stage s	T	N	M	Reason of death	Other Malignancies	Cardiovasc. Disease	Diabetes	Hypertension	Other deseases	Comment
	Chem1	71	male	adenocarcinoma	19/05/2017	14/11/2018	46	02/08/2019	51	concomittant chemoradiotherapy 31/05/2017-31/07/2017 25 X 1.8Gy + 9 X 1.8Gy+cisplatin+docetaxel	cisplatin+pemetrexed 13/09/17-15/11/2018	no (progression after cisplatin +pemetrexed 4. cycles)	4	ex-smoker 30py to 06/2016	in time of first diagnosis: 0	molecular dg.was not performed				T3	N3	M0	III.B	pTx	pN0	M1	cancer progression	bladder cancer 2016.	no	no	yes	psoriasis
	Chem2	65	male	squamous cell c.	05/06/2018	21/11/2018	7	25/02/2019	8	no	carboplatin+gemcitabine 02/07/2018-18/09/2018	no	4	ex-smoker 40py to 2013	1			TPS:2%		T3	N2	M1A	IV. lung	T3	N2	M1A,C	cancer progression	no	no	no	yes	no
	Chem3	75	female	squamous cell c.	01/08/2018	29/11/2018	unknown	22/10/2019	13	no	carboplatin+gemcitabine 10/10/2018-10/01/2019	no	4	ex-smoker 30 py to 2010	1			TPS:30%		T4	N0	M1A	IV.	T4	N0	M1	cancer progression	B cell lymphoma 2004	no	no	no	COPD
	Chem4	71	male	adenocarcinoma	31/10/2018	28/02/2019	7	31/07/2019	9	no	cisplatin+pemetrexed 21/12/2018-05/03/2018	maintenance:pemetrexed28/03/2019-18/04/2019	4+2 cycles maintenance	never	0	molecular dg.was not performed				T3	N1	M1C	IV.brain, liver metastases	T3	N1	M1A,C	cancer progression	no	no	no	yes	arteria carotis stenosis, morbus Parkinson
	Chem5	62	male	adenocarcinoma	25/04/2018	28/03/2019	15	02/02/2021	34	no	cisplatin+pemetrexed 11/06/2018-14/08/2018	maintenance:pemetrexed 11/09/2018-11/07/2019	4+15 cycles maintenance	ex-smoker 35py to 2003	0	wild type	wild type	was not performed	wild type	T3	N1	M1AB	IV. lung, abdominal lymph node, adrenal	T4	N1	M1AB	lung infection	no	no	no	no	no	Second line immunotherapy: atezolizumab 25 cycles 07/08/2019-08/01/2021
	Chem6	70	female	squamous cell c.	24/09/2018	28/05/2019	9	15/12/2019	15	21/08/2019-09/09/2019 13X2.5 Gy to mediastinal Lymp node and primery tumor	adjuvant carboplatin+vinorelbin 30/10/2018-18/12/2018, 4 cycles, first line therapy: carboplatin+gemcitabine 4 cycles29/04/2019-11/06/2019	recurrence after surgery: 15/01/2019	first line 4 cycles	current smoker 10py	0			TPS:5%		T2A (recurrence after surgery, based on PET CT scan))	N2	M0	III.B	T4 (trachea)	N2	M0	cancer progression	colorectal cancer 2017	no	no	yes		second line immunotherapy: nivolumab 3 cycles 03/10/2019-31/10/2019
	Chem7	67	male	adenocarcinoma	11/02/2019	04/06/2019	11	11/05/2020	15	no	cisplatin+pemetrexed 26/03/2019-10/06/2019	maintenance pemetrexed: 31/07/2019-23/01/2020	4+9 cycles maintenance	ex-smoker 10 py	1	mutation G12V	wild type	TPS:0%	wild type	T1c	N1	M1A,B	IV,bone, brain, lung metastases	T4	N0	M1B	cancer progression	no	no	no	yes	Rheumatoid arthritis, Colitis ulcerative
	Chem8	67	male	squamous cell c.	13/11/2018	04/06/2019	11	01/12/2020	13	no	carboplatin+gemcitabin 07/03/2019-12/06/2019	no	4 cycles	ex-smoker 40 py to2019.	1					T4	N0	M0	III.B	T3	N0	M1A	COVID infection	no	no	no	yes	obliterating atherosclerosis of lower extremities	lobectomy after kemotherapy 05/09/2019, after 3 cycles adjuvant kemotherapy Carboplatin+vinorelbin 17/10/219-19/12/2019, recurrence disease: pulmonary dissemination
	Chem9	70	female	squamous cell c.	30/01/2019	05/06/2019	10	07/01/2020	12	no	carboplatin-gemcitabin 25/04/2019-04/07/2019	no	4 cycles	ex-smoker 15 py to 2009	1			small, than 1%		T4	N0	M0	IIIB	T3	N2	M1A	cancer progression	no	no	no	yes	GOLD IV. COPD
	Chem10	55	female	adenocarcinoma	25/09/2017	05/06/2019	32	Alive (24/05/2023)	68	no	cisplatin+pemetrexed 21/03/2018-24/05/2018	maintenance pemetrexed: 10/07/2018-30/04/2020	4+31 cycles maintenance	current smoker 45py	0	mutation G12V	wild type	not performed	wild type	T2B	N0	M1A	IV , lung metastases	Tx	N1	M1A	Alive (24/05/2023)	no	ischaemic heart disease	no	yes		second line immunotherapy: atezolizumab 32 cycles 28/05/2020-26/05/2022, PET CT scan: complet remission , stop therapy
	Patients	Age at sampling (years)	Gender	Diagnosis	Date of diagnosis	Date of sampling	PFS (months) after initial therapy	Date of death	OS (months)	Irradiation	First-line Chemotherapy	Immunotherapy / PFS after Immunotherapy (months)	Number of cycles of Immunotherapy	Smoking	ECOG	KRAS	ALK	PDL-1	EGFR	T s	N s	M s	Stage s	T	N	M	Reason of death	Other Malignancies	Cardiovasc. Disease	Diabetes	Hypertension	Other deseases	Comment
	PD1	72	male	squamous cell c.+ adenocarcinoma	05/12/2017	21/11/2018	7	21/11/2019	47	no	carboplatin+paclitaxel (18/01-01/03/2018 3 cycles)	second line Nivolumab: 13/09/2018-17/05/2019. PFS: 8	16	30 exsm.	1	no	no	1% squamous	no	T1A+T4	N0	M0	IA+IIIB	T1A+T4	N2	M1A pleuralB bone metastases	tumor progression	no	no	no	no	1980 pulmonary tuberculosis therapy during 6 months	second line nivolumab immunotherapy: 13/09/2018-17/05/2019 16 cycles, third line docetaxel: 07/06/2019-19/07/2019 3 cycles
	PD2	64	female	adenocarcinoma	29/01/2014	22/11/2018	25	01/2022	96	no	cisplatin+pemetrexed (25/03-30/05/2014) maintenance pemetrexed (30/07/2014-06/01/2016 24 cycles)	second line Nivolumab: 26/04/2016-19/11/2020. PFS: 55	91	30 exsm.	0	wild	wild	no	wild	T4	N0	M1B	IV	T1A	N0	M1B (bone,adrenal)	tumor progression	no	yes	no	no	hypothyreosis
	PD3	62	male	adenocarcinoma	05/05/2015	29/11/2018	11	06/2020	61	chemo-radiotherapy concomitant 13/07-04/09/2015	cisplatin+docetaxel +irradiation (13/07-04/09/2015)	fourth lin Pembrolizumab: 28/02/2017-16/05/2019 PFS: 27	37	35 exsm	1	wild	wild	0.7	wild	T4	N2	M0	IIIB	T4	N2	M1A (pulmo, pleura)	tumor progression	no	atherosclerosis, aneurisma aortae	no	no	no	second line erlotinib: 23/03-18/05/2016, third line: gemcytabine 4 cycles 13/07-21/09/2016, fourth line: pembrolizumab immunotherapy 28/02/2017-16/05/2019 37 cycles, fifth line: vinorelbin 26/02/2020-04/03/2020
	PD4	62	female	squamous cell c.	07/03/2016	14/11/2018	9	Alive (24/05/2023)	86	no	cisplatin+gemcytabin (18/04-29/06/2016 4 cycles)	second line Nivolumab: 01/03/2017-20/02/2019 PFS:75 (still in PFS in 24/05/2023)	52	5py exsm.	0	wild	wild	30	wild	T4	N2	M1A	IV	T4	N2	M1A (pleural)	Alive (24/05/2023)	carcinoma cervicis uteri	no	no	yes	no	second line immunotherapy nivolumab: 01/03/2017-20/02/2019 52 cycles, 2019/05/25 pulmonectomy , 17/07-28/08/2019 3 cycles docetaxel
	PD5	62	female	adenocarcinoma	03/04/2008	14/11/2018	93	Alive (24/05/2023)	181	66Gy irradiation sequential	carboplatin+paclitaxel (18/06/2010-09/07/2010 2 cycles), carboplatin+ paclitaxel (20/10/2010-10/11/2010. 2 cycles)	second line Nivolumab: 18/03/2016-02/03/2022 PFS:87 (still in PFS in 24/05/2023)	126	32 py	0	wild	wild	no	wild	TX	N3	M0	IIIB	Tx	N3	IIIB	Alive (24/05/2023)	breast cancer l.s. 1992,breast cancer l.d. 2005	hypertension	no	no	depression	lobectomy lob. Sup. L.s. 03/04/2008 pT1N2 adenocc.
	PD6	69	female	adenokarcinoma	02/09/2015	21/11/2018	11	28/03/2021	90	25/02-15/04/2020 66Gy	paclitaxel-carboplatin (27/10-29/12/2015 4 cycles)	second line Pembrolizumab: 28/11/2017-03/01/2020 PFS: 25	36	27 py	0	wild	wild	0.7		T1B	N0	M1A	IV.	T1B	N0	M1A	tumor progression	Warthin tumor	hypertension, ischaemic heart disease	no	yes	dextrocardia, hypothyreosis,	second line: 13/09-15/11/2016. 4 cycles pemetrexed, 11/04-06/10/2017 erlotinib, fifth line docetaxel 06/10/2020-05/1/2021. 4 cycles, sixth line: gemcytabine 15/07-29/09/2021.
	PD7	71	male	squamous cell c.	27/01/2016	21/11/2018	10	06/11/2020	58	concomittant kemo-radiotherapy 04/04/2016-09/05/2016 25x1.8 Gy	cisplatin+docetaxel kemo-radiotherapy (04/04/2016-09/05/2016)	second line Nivolumab: 24/02/2017-30/10/2018 PFS: 19	29	27 py	1	no	no	no	no	T4	N2	M1A (endobroncial spread on left main bronchos	IV	T4	N2	M1A	tumor progression	no	Atherosclerosis lower extremities (serious)	no		COPD
	PD8	57	male	adenocarcinoma	09/12/2016	24/04/2019	18	17/12/2020	48	no	carboplatin+paclitaxel+bevacizumab (21/02-16/05/2017 4 cycles), bevacizumab (27/06/2017-18/04/2018. 15 cycles)	third line Nivolumab: 08/11/2018-19/11/2020 PFS:24	36	15 py	0	wild	wild	wild	wild	T3	N0	M1C bone	IV.	T3	N0	M1C (bone)	tumor progression	no	arrhythmia	no	ni	COPD	second line: pemetrexed 28/06/2018-30/08/2018 4 cycles
	PD9	70	female	adenocarcinoma	24/01/2018	29/05/2019	10	06/02/2020	25	02/07/2019-07/08/2019 25x1.8 Gy	cisplatin+pemetrexed (20/02/2018-25/04/2018 4 cycles), pemetrexed maintenance (27/07-28/09/2018 4 cycles)	second line Nivolumab: 25/10/2018-13/06/2019 PFS: 8	16	40 py	1	wild	wild	wild	wild	T4	N2	M1c bone	IV.	T4	N2	M1c bone	progression	no	no	no	no	COPD, peptic ulcer
	PD10	62	male	squamous cell c.	22/08/2017	04/06/2019	12	25/09/2019	25	26/02/2018-19/04/2018 25x1.8 Gy	carboplatin+gemcitabin (12/09/2017-07/12/2017 4 cycles)	second line Nivolumab: 07/11/2018-06/09/2019 PFS: 10	16	68 py	1	no	no	no	no	T4	N0	M1A pleural effusion	IV.	T4	N0	M1A pleural metastasis	progression	no	hypertension	no	no	COPD
